# Supplementary material for: Impact of Linker Composition on VHL PROTAC Cell Permeability
Source: J Med Chem. 2024 Dec 18;68(1):638–57. doi: 10.1021/acs.jmedchem.4c02492 (PMC11726670; doi:10.1021/acs.jmedchem.4c02492)
Supplement: Supplementary file 2 — jm4c02492_si_002.csv [file jm4c02492_si_002.csv]

PROTAC	SMILES	Solubility (mM), pH 6.50	Solubility, SEM	N	LogD, pH 7.50	VHL (cell), IC50 mean (nM)	VHL (cell), IC50 SEM (nM)	N	VHL (bio), IC50 mean (nM)	VHL (bio), IC50 SEM (nM)	N	VHL, Ratio cell/bio	PAMPA, mean (LogPe, cm/s)	PAMPA, SEM (-LogPe, cm/s)	N
1	CC(N=CS1)=C1C(C=C2)=CC=C2CNC([C@H](C[C@@H](O)C3)N3C([C@@H](NC(CCCCCCCCOC4=CC(N=CN=C5C6CCN(C(C7=CC=C(OC(F)(F)F)C=C7)=O)CC6)=C5N=C4)=O)C(C)(C)C)=O)=O	<0,10		2	3,81	43000	4626	6	157	6,67	3	274	-8,29	0,0228	3
2	CC(N=CS1)=C1C(C=C2)=CC=C2CNC([C@H](C[C@@H](O)C3)N3C([C@@H](NC(CCOCCOCCOC4=CC(N=CN=C5C6CCN(C(C7=CC=C(OC(F)(F)F)C=C7)=O)CC6)=C5N=C4)=O)C(C)(C)C)=O)=O	0,64	0,055	2	2,89	8915	797,5	6	700	0	3	12,7	-5,42	0,0346	6
3	CC(N=CS1)=C1C(C=C2)=CC=C2CNC([C@H](C[C@@H](O)C3)N3C([C@@H](NC(CCOCCNC(COC4=CC(N=CN=C5C6CCN(C(C7=CC=C(OC(F)(F)F)C=C7)=O)CC6)=C5N=C4)=O)=O)C(C)(C)C)=O)=O	17	1,78	3	2,66	42170	2711	6	533	33,3	3	79,1	-6,21	0,0464	9
4	CC(N=CS1)=C1C(C=C2)=CC=C2CNC([C@H](C[C@@H](O)C3)N3C([C@@H](NC(COCC(N=N4)=CN4CCOC5=CC(N=CN=C6C7CCN(C(C8=CC=C(OC(F)(F)F)C=C8)=O)CC7)=C6N=C5)=O)C(C)(C)C)=O)=O	12,1	0,11	3	2,7	17817	2818	6	123	3,33	3	145	<-7,94	0,204	6
5	CC(N=CS1)=C1C(C=C2)=CC=C2CNC([C@H](C[C@@H](O)C3)N3C([C@@H](NC(CC4=CC=C(OCCOC5=CC(N=CN=C6C7CCN(C(C8=CC=C(OC(F)(F)F)C=C8)=O)CC7)=C6N=C5)C=C4)=O)C(C)(C)C)=O)=O	0,36	0,025	2	3,25	20180	4859	6	257	6,67	3	129	<-7,56	0,298	6
6	CC(N=CS1)=C1C(C=C2)=CC=C2CNC([C@H](C[C@@H](O)C3)N3C([C@@H](NC(CC4=CC=C(OCCOC5=CC(N=CN=C6C7CCN(C(C8=CC=C(OC(F)(F)F)C=C8)=O)CC7)=C6N=C5)C=N4)=O)C(C)(C)C)=O)=O	0,52	0,22	2	2,97	16935	1904	6	147	3,33	3	115	-7,28	0,035	6
7	CC(N=CS1)=C1C(C=C2)=CC=C2CNC([C@H](C[C@@H](O)C3)N3C([C@@H](NC(CN(C)CCCCCCOC4=CC(N=CN=C5C6CCN(C(C7=CC=C(OC(F)(F)F)C=C7)=O)CC6)=C5N=C4)=O)C(C)(C)C)=O)=O				3,74	34000	6260	6	617	16,7	3	55,1	-6,67	0,0174	3
8	CC(N=CS1)=C1C(C=C2)=CC=C2CNC([C@H](C[C@@H](O)C3)N3C([C@@H](NC(CN4CCC(CCCOC5=CC(N=CN=C6C7CCN(C(C8=CC=C(OC(F)(F)F)C=C8)=O)CC7)=C6N=C5)CC4)=O)C(C)(C)C)=O)=O				3,64	35280	3928	6	610	20,8	3	57,8	-6,9	0,0608	3
9	CC(N=CS1)=C1C(C=C2)=CC=C2CNC([C@H](C[C@@H](O)C3)N3C([C@@H](NC(COCCOCCNC(COC4=CC(N=CN=C5C6CCN(C(C7=CC=C(OC(F)(F)F)C=C7)=O)CC6)=C5N=C4)=O)=O)C(C)(C)C)=O)=O	6,78		1	2,68	7523	766,2	6	313	3,33	3	24	-6,3	0,0739	6
